# Supplementary material for: How Many Diet-Related Non-Communicable Disease Deaths Could Be Averted or Delayed If Canadians Reduced Their Consumption of Calories Derived from Free Sugars Intake? A Macrosimulation Modeling Study
Source: Nutrients. 2023 Apr 11;15(8):1835. doi: 10.3390/nu15081835 (PMC10140857; doi:10.3390/nu15081835)
Supplement: Supplementary file 1 [file nutrients-15-01835-s001.zip]

Archive with 1 entries (1 files):
- nutrients-2308811-supplementary.pdf
